# Supplementary material for: Ependymoma‐like tumor with mesenchymal differentiation harboring C11orf95‐NCOA1/2 or ‐RELA fusion: A hitherto unclassified tumor related to ependymoma
Source: Brain Pathol. 2021 Feb 12;31(3):e12943. doi: 10.1111/bpa.12943 (PMC8412126; doi:10.1111/bpa.12943)
Supplement: Supplementary file 5 — TABLE S1 Fluorescence in situ hybridization probes [file BPA-31-e12943-s003.xlsx]

## Sheet: Sheet1
Table S1. Fluorescence in situ hybridization probes.
Bacterial artificial chromosome clone	Location	Label
RP11-420N13	C11orf95-3’ region	Spectrum green
CTD-3052N21	C11orf95-5’ region	Spectrum orange
RP11-642F7	RELA-3’ region	Spectrum green
RP11-58D3	RELA-5’ region	Spectrum orange
RP11-715M22	NCOA1-3’ region	Spectrum green
RP11-24J3	NCOA1-5’ region	Spectrum orange
RP11-68N15	NCOA2-3’ region	Spectrum green
RP11-680D10	NCOA2-5’ region	Spectrum orange
